# Supplementary material for: Inhibiting miR-195-5p Induces Proliferation of Human Corneal Endothelial Cells
Source: Int J Mol Sci. 2023 Jul 15;24(14):11490. doi: 10.3390/ijms241411490 (PMC10380751; doi:10.3390/ijms241411490)
Supplement: Supplementary file 1 [file ijms-24-11490-s001.zip]

Archive with 1 entries (1 files):
- ijms-2474813-supplementary.pdf
